# Supplementary material for: Cytoplasmic glycoengineering of Apx toxin fragments in the development of Actinobacillus pleuropneumoniae glycoconjugate vaccines
Source: BMC Vet Res. 2019 Jan 3;15:6. doi: 10.1186/s12917-018-1751-2 (PMC6318927; doi:10.1186/s12917-018-1751-2)
Supplement: Supplementary file 1 — Table S1. Full LC-MS/MS output. (XLSX 15 kb) [file 12917_2018_1751_MOESM1_ESM.xlsx]

## Sheet: ApxIA
Confidence	Annotated Sequence	Modifications	Modifications in Master Proteins	Qvality PEP	Qvality q-value	# Protein Groups	# Proteins	# PSMs	Master Protein Accessions	Positions in Master Proteins	# Missed Cleavages	Theo. MH+ [Da]	ptmRS: Best Site Probabilities	XCorr A10 Sequest HT	Confidence A10 Sequest HT	Percolator q-Value A10 Sequest HT	Percolator PEP A10 Sequest HT
High	[R].FTDIFHGAK.[G]			0.0386484	0	1	1	7	ApxIA		0	1035.53		2.65257	High	0	0.04442
High	[K].LEYRDYELSPFELGNGIR.[A]			0.194213	0	1	1	1	ApxIA		1	2171.08		4.08768	High	0	0.08399
High	[R].SEKLEYRDYELSPFELGNGIR.[A]			0.19803	0	1	1	1	ApxIA		2	2515.25		3.36129	High	0	0.08651
High	[K].DELHSVEEIIGSNRK.[D]			0.202272	0	1	1	1	ApxIA		1	1725.88		4.3241	High	0	0.0893
High	[K].GDDEIYGNDTHDILYGDDGNDVIHGGDGNDHLVGGNGNDR.[L]	2xHex [N]		0.0936817	0	1	1	1	ApxIA		0	4520.87	N8(Hex): 50.09; N36(Hex): 39.27; N38(Hex): 68.06	2.27043	High	0	0.02821
High	[K].GDDEIYGNDTHDILYGDDGNDVIHGGDGNDHLVGGNGNDR.[L]	1xHex [N]		0.0285401	0	1	1	2	ApxIA		0	4358.82	N38(Hex): 61.94	4.29131	High	0	0.005118
High	[K].GDDEIYGNDTHDILYGDDGNDVIHGGDGNDHLVGGNGNDR.[L]			0.0195234	0	1	1	2	ApxIA		0	4196.77		3.45714	High	0	0.01238
High	[R].AKDELHSVEEIIGSNRK.[D]			0.13916	0	1	1	1	ApxIA		2	1925.01		1.8366	High	0	0.05083
High	[R].DYELSPFELGNGIR.[A]			0.0352908	0	1	1	15	ApxIA		0	1609.79		3.71713	High	0	0.01427
High	[R].AKDELHSVEEIIGSNR.[K]			0.0035052	0	1	1	14	ApxIA		1	1796.91		5.42284	High	0	0.003067
High	[K].GNNFLNGGDGDDELQVFEGQYNVLLGGAGNDILYGSDGTNATK.[L]			0.00953924	0	1	1	1	ApxIA		0	4419.03		3.61454	High	0	0.001022
High	[R].GSNATDISVGK.[R]			0.015902	0	1	1	16	ApxIA		0	1048.53		2.92063	High	0	0.002138
High	[R].GSHMASMTGGQQMGR.[G]			0.0215092	0	1	1	15	ApxIA		0	1535.65		3.84306	High	0	0.06015
High	[K].LAAALEHHHHHH.[-]			0.0170276	0	1	1	11	ApxIA		0	1409.69		4.40172	High	0	0.01926
High	[K].DELHSVEEIIGSNR.[K]			0.00347845	0	1	1	5	ApxIA		0	1597.78		4.47328	High	0	0.000237402
High	[R].GSNATDISVGK.[R]	1xHex(4) [N3(100)]	1xHex(4) [N3(100)]	0.342835	0	1	1	1	ApxIA		0	1696.74	N3(Hex(4)): 100	2.09837	High	0	0.2003
High	[R].GSNATDISVGK.[R]	1xHex(3) [N3(100)]	1xHex(3) [N3(100)]	0.0291419	0	1	1	1	ApxIA		0	1534.69	N3(Hex(3)): 100	1.45983	High	0	0.005145
High	[R].GSNATDISVGK.[R]	1xHex [N3(100)]	1xHex [N3(100)]	0.0390159	0	1	1	2	ApxIA		0	1210.58	N3(Hex): 100	2.12472	High	0	0.007837
High	[R].GSNATDISVGK.[R]	1xHex(2) [N3(100)]	1xHex(2) [N3(100)]	0.0209051	0	1	1	2	ApxIA		0	1372.63	N3(Hex(2)): 100	2.45034	High	0	0.003181

## Sheet: ApxIIA
Confidence	Annotated Sequence	Modifications	Modifications in Master Proteins	Qvality PEP	Qvality q-value	# Protein Groups	# Proteins	# PSMs	Master Protein Accessions	Positions in Master Proteins	# Missed Cleavages	Theo. MH+ [Da]	ptmRS: Best Site Probabilities	XCorr A10 Sequest HT	Confidence A10 Sequest HT	Percolator q-Value A10 Sequest HT	Percolator PEP A10 Sequest HT
High	[R].GSNATVGNR.[E]			0.0287635	0	1	1	1	ApxIIA		0	875.433		2.32951	High	0	0.005949
High	[R].EDDRFHTGYTVTDSLK.[S]			0.0442846	0	1	1	4	ApxIIA		1	1883.88		5.29167	High	0	0.01889
High	[K].DNDIYVHKTGDGNDSITDSGGQDKLAFNATK.[L]	1xHex(2) [N]		0.304879	0	1	1	1	ApxIIA		2	3620.64	N13(Hex(2)): 49.13; N28(Hex(2)): 49.13	3.1354	High	0	0.1535
High	[K].DNDIYVHKTGDGNDSITDSGGQDKLAFNATK.[L]			0.108719	0	1	1	1	ApxIIA		2	3296.53		3.11721	High	0	0.03617
High	[R].FHTGYTVTDSLK.[S]			0.0318402	0	1	1	9	ApxIIA		0	1368.68		4.1952	High	0	0.0319
High	[K].TGDGNDSITDSGGQDKLAFNATK.[L]	1xHex [N20(99.8)]; 1xHex(3) [N5(99.8)]	1xHex [N20(99.8)]; 1xHex(3) [N5(99.8)]	0.168729	0	1	1	1	ApxIIA		1	2960.27	N5(Hex(3)): 99.76; N20(Hex): 99.76	2.32859	High	0	0.06635
High	[K].TGDGNDSITDSGGQDKLAFNATK.[L]	1xHex [N20(100)]; 1xHex(2) [N5(100)]; 1xHex(3) [N]	1xHex [N20(100)]; 1xHex(2) [N5(100)]; 1xHex(3) [N]	0.0114815	0	1	1	1	ApxIIA		1	2798.22	N5(Hex(2)): 100; N20(Hex): 100	5.54967	High	0	0.001726
High	[K].TGDGNDSITDSGGQDKLAFNATK.[L]	1xHex [N]	1xHex [N165(100)]	0.12065	0	1	1	1	ApxIIA		1	2474.12	N20(Hex): 100	4.892	High	0	0.04169
High	[K].TGDGNDSITDSGGQDKLAFNATK.[L]			0.0859838	0	1	1	2	ApxIIA		1	2312.06		2.71828	High	0	0.02621
High	[K].DNDIYVHKTGDGNDSITDSGGQDK.[L]			0.350259	0	1	1	2	ApxIIA		1	2551.12		2.94136	High	0	0.2007
High	[R].REDDRFHTGYTVTDSLK.[S]			0.237073	0	1	1	1	ApxIIA		2	2039.98		2.73024	High	0	0.107
High	[K].DNDIYVHK.[T]			0.0705073	0	1	1	11	ApxIIA		0	1003.48		2.51427	High	0	0.03154
High	[K].LAFNATK.[L]	1xHex(3) [N4(100)]	1xHex(3) [N4(100)]	0.361774	0	1	1	1	ApxIIA		0	1250.59	N4(Hex(3)): 100	0.931994	High	0	0.197
High	[K].LAFNATK.[L]	1xHex [N4(100)]	1xHex [N165(100)]	0.0675518	0	1	1	6	ApxIIA		0	926.483	N4(Hex): 100	1.63458	High	0	0.03275
High	[R].EEKIEYR.[R]			0.0984131	0	1	1	1	ApxIIA		1	966.489		2.20158	High	0	0.03157
High	[K].TGDGNDSITDSGGQDKLAFNATK.[L]	1xHex(2) [N5(100)]; 2xHex [N5(100); N20(100)]	1xHex(2) [N5(100)]; 2xHex [N5(100); N20(100)]	0.016148	0	1	1	3	ApxIIA		1	2636.17	N5(Hex(2)): 100	5.33189	High	0	0.002733
High	[R].GSNATVGNREEKIEYR.[R]	1xHex(3) [N]		0.201506	0	1	1	1	ApxIIA		2	2309.06	N3(Hex(3)): 50; N8(Hex(3)): 50	2.50483	High	0	0.08508
High	[R].GSNATVGNR.[E]	1xHex(3) [N]		0.222024	0	1	1	1	ApxIIA		0	1361.59	N3(Hex(3)): 50; N8(Hex(3)): 50	1.2984	High	0	0.09754
High	[R].GSNATVGNREEK.[I]	1xHex(3) [N]		0.0838554	0	1	1	2	ApxIIA		1	1747.77	N3(Hex(3)): 50; N8(Hex(3)): 50	2.83616	High	0	0.035
High	[R].GSHMASMTGGQQMGR.[G]			0.0235904	0	1	1	15	ApxIIA		0	1535.65		3.77763	High	0	0.03018
High	[K].LAAALEHHHHHH.[-]			0.104478	0	1	1	9	ApxIIA		0	1409.69		3.59809	High	0	0.05104
High	[K].TGDGNDSITDSGGQDK.[L]			0.00640852	0	1	1	14	ApxIIA		0	1566.65		4.79953	High	0	0.005862
High	[R].GSNATVGNREEK.[I]	1xHex(4) [N3(100)]	1xHex(4) [N3(100)]	0.187133	0	1	1	1	ApxIIA		1	1909.82	N3(Hex(4)): 99.98	2.62102	High	0	0.07654
High	[K].SVEEIIGSQFNDIFK.[G]			0.0442846	0	1	1	9	ApxIIA		0	1725.87		3.47951	High	0	0.01067
High	[R].GSNATVGNREEKIEYR.[R]	1xHex(2) [N3(97.7)]	1xHex(2) [N3(97.7)]	0.0330766	0	1	1	1	ApxIIA		2	2147.01	N3(Hex(2)): 97.69	3.11613	High	0	0.007188
High	[R].GSNATVGNREEKIEYR.[R]			0.0393086	0	1	1	1	ApxIIA		2	1822.9		4.54911	High	0	0.009094
High	[K].TGDGNDSITDSGGQDK.[L]	1xHex [N5(100)]	1xHex [N165(100)]	0.237073	0	1	1	1	ApxIIA		0	1728.7	N5(Hex): 100	1.15422	High	0	0.1071
